# Supplementary material for: Designing an exploratory phase 2b platform trial in NASH with correlated, co-primary binary endpoints
Source: PLoS One. 2023 Mar 9;18(3):e0281674. doi: 10.1371/journal.pone.0281674 (PMC9997886; doi:10.1371/journal.pone.0281674)
Supplement: S1 File — (XLSX) [file pone.0281674.s001.xlsx]

## Sheet: Sheet1
Level of Evidence required in Bayesian Decision Rule	Type of data sharing in control arm	Treatment response rate Endpoint 2 (Fibrosis Improvement)	Treatment response rate Endpoint 1 (NASH Resolution)	Correlation between Endpoint 1 and Endpoint 2	Intervention Cohort sample size	Average Number of Trial Participants Accross Platform Trial	Average Time of Platform Trial in Weeks	Proportion of Interventions Declared Efficacious by First Interim Analysis	Proportion of Interventions Declared Efficacious by Second Interim Analysis	Proportion of Interventions Declared Futile by First Interim Analysis	Proportion of Interventions Declared Futile by Second Interim Analysis	PTP	PTT1ER
1	concurrent	0.2	0.1	-0.3	150	750	163.659	0.05268	0.07472	0.66452	0.85906		0.08762
1	concurrent	0.55	0.1	-0.3	150	750	159.599	0.98712	0.99928	0.00024	0.00028	0.99972
1	concurrent	0.35	0.1	-0.3	150	750	165.065	0.5616	0.74272	0.07928	0.13362	0.81946
1	concurrent	0.45	0.1	-0.3	150	750	160.873	0.88676	0.97178	0.00668	0.00978	0.98776
1	cohort	0.55	0.1	-0.3	150	750	160.219	0.94382	0.9915	0.00092	0.00108	0.99824
1	cohort	0.2	0.1	-0.3	150	750	164.988	0.05348	0.07824	0.60892	0.81094		0.09662
1	cohort	0.45	0.1	-0.3	150	750	163.133	0.75932	0.9122	0.01154	0.01876	0.96142
1	cohort	0.35	0.1	-0.3	150	750	167.748	0.42924	0.6101	0.09566	0.16272	0.72044
1	concurrent	0.55	0.35	-0.3	150	750	159.475	0.99872	0.99992	4e-05	6e-05	0.99994
1	concurrent	0.2	0.35	-0.3	150	750	160.532	0.8049	0.82426	0.12226	0.161	0.83888
1	concurrent	0.45	0.35	-0.3	150	750	159.657	0.98398	0.99692	0.00056	0.00094	0.99906
1	concurrent	0.35	0.35	-0.3	150	750	160.456	0.9254	0.9649	0.01056	0.01744	0.9825
1	cohort	0.55	0.35	-0.3	150	750	159.563	0.99254	0.99926	6e-05	8e-05	0.99992
1	cohort	0.2	0.35	-0.3	150	750	160.873	0.7978	0.81764	0.11832	0.1579	0.84058
1	cohort	0.45	0.35	-0.3	150	750	160.029	0.96156	0.9894	0.0015	0.0019	0.99802
1	cohort	0.35	0.35	-0.3	150	750	161.118	0.89216	0.93942	0.01378	0.02318	0.97538
1	concurrent	0.55	0.45	-0.3	150	750	159.468	0.9999	1	0	0	1
1	concurrent	0.2	0.45	-0.3	150	750	159.591	0.97644	0.98168	0.014	0.01704	0.98296
1	concurrent	0.45	0.45	-0.3	150	750	159.479	0.99858	0.99986	4e-05	6e-05	0.99994
1	concurrent	0.35	0.45	-0.3	150	750	159.544	0.99296	0.99774	0.00088	0.0013	0.9987
1	cohort	0.55	0.45	-0.3	150	750	159.468	0.99922	0.99998	0	0	1
1	cohort	0.2	0.45	-0.3	150	750	159.696	0.96858	0.97688	0.0158	0.0203	0.97966
1	cohort	0.35	0.45	-0.3	150	750	159.671	0.98492	0.99468	0.00144	0.00222	0.99778
1	cohort	0.45	0.45	-0.3	150	750	159.539	0.99548	0.9994	0.0001	0.0001	0.9999
1	concurrent	0.55	0.55	-0.3	150	750	159.461	1	1	0	0	1
1	concurrent	0.2	0.55	-0.3	150	750	159.476	0.99902	0.99942	0.0005	0.00056	0.99944
1	concurrent	0.35	0.55	-0.3	150	750	159.457	0.99972	0.99996	4e-05	4e-05	0.99996
1	concurrent	0.45	0.55	-0.3	150	750	159.459	0.99994	1	0	0	1
1	cohort	0.55	0.55	-0.3	150	750	159.459	0.99998	1	0	0	1
1	cohort	0.2	0.55	-0.3	150	750	159.473	0.99814	0.9991	0.00072	0.00084	0.99916
1	cohort	0.35	0.55	-0.3	150	750	159.468	0.99896	0.99984	6e-05	0.0001	0.9999
1	cohort	0.45	0.55	-0.3	150	750	159.461	0.99976	0.99996	2e-05	2e-05	0.99998
1	concurrent	0.55	0.1	0	150	750	159.611	0.98696	0.99934	0.00022	0.00022	0.99976
1	concurrent	0.2	0.1	0	150	750	163.681	0.05336	0.07776	0.66272	0.85518		0.09104
1	concurrent	0.45	0.1	0	150	750	160.951	0.8858	0.97114	0.00664	0.0097	0.9878
1	concurrent	0.35	0.1	0	150	750	165.166	0.5585	0.7384	0.0822	0.1361	0.81466
1	cohort	0.55	0.1	0	150	750	160.275	0.94292	0.99248	0.00062	0.00074	0.9985
1	cohort	0.2	0.1	0	150	750	164.927	0.05518	0.07824	0.61114	0.80918		0.09714
1	cohort	0.45	0.1	0	150	750	163.12	0.75916	0.91066	0.01268	0.01918	0.96108
1	cohort	0.35	0.1	0	150	750	167.746	0.42776	0.60928	0.09564	0.16376	0.71566
1	concurrent	0.55	0.35	0	150	750	159.501	0.99728	0.99986	4e-05	6e-05	0.99994
1	concurrent	0.2	0.35	0	150	750	160.332	0.79694	0.81322	0.14126	0.17522	0.82468
1	concurrent	0.45	0.35	0	150	750	159.766	0.97544	0.99466	0.00138	0.00202	0.99798
1	concurrent	0.35	0.35	0	150	750	160.599	0.90666	0.95314	0.01776	0.0268	0.97308
1	cohort	0.55	0.35	0	150	750	159.611	0.98828	0.99842	0.0002	0.00026	0.99972
1	cohort	0.2	0.35	0	150	750	160.616	0.793	0.81066	0.13454	0.16996	0.82902
1	cohort	0.45	0.35	0	150	750	160.29	0.94766	0.98386	0.00268	0.00404	0.99566
1	cohort	0.35	0.35	0	150	750	161.448	0.8732	0.92552	0.02086	0.03226	0.96636
1	concurrent	0.55	0.45	0	150	750	159.466	0.99974	1	0	0	1
1	concurrent	0.2	0.45	0	150	750	159.573	0.97494	0.97906	0.01752	0.01984	0.98016
1	concurrent	0.45	0.45	0	150	750	159.496	0.99686	0.9995	0.00014	0.0002	0.9998
1	concurrent	0.35	0.45	0	150	750	159.576	0.98878	0.99544	0.00242	0.00308	0.99692
1	cohort	0.55	0.45	0	150	750	159.496	0.99832	0.99988	6e-05	6e-05	0.99994
1	cohort	0.2	0.45	0	150	750	159.649	0.96708	0.97344	0.02048	0.02424	0.97572
1	cohort	0.45	0.45	0	150	750	159.564	0.99158	0.99826	0.00042	0.00058	0.9994
1	cohort	0.35	0.45	0	150	750	159.693	0.98082	0.99182	0.00316	0.00434	0.99566
1	concurrent	0.55	0.55	0	150	750	159.469	1	1	0	0	1
1	concurrent	0.2	0.55	0	150	750	159.461	0.99914	0.9993	0.00068	0.0007	0.9993
1	concurrent	0.45	0.55	0	150	750	159.451	0.99994	1	0	0	1
1	concurrent	0.35	0.55	0	150	750	159.468	0.99956	0.99984	0.00014	0.00014	0.99986
1	cohort	0.55	0.55	0	150	750	159.461	0.9998	1	0	0	1
1	cohort	0.2	0.55	0	150	750	159.482	0.99756	0.99858	0.00122	0.00134	0.99866
1	cohort	0.35	0.55	0	150	750	159.477	0.99854	0.99954	0.00028	0.00032	0.99968
1	cohort	0.45	0.55	0	150	750	159.468	0.99942	0.99994	2e-05	2e-05	0.99998
1	concurrent	0.55	0.1	0.3	150	750	159.583	0.98768	0.99936	0.00016	0.00016	0.9998
1	concurrent	0.2	0.1	0.3	150	750	163.678	0.05342	0.07632	0.6663	0.85652		0.08994
1	concurrent	0.45	0.1	0.3	150	750	160.908	0.88644	0.97106	0.0066	0.00998	0.98706
1	concurrent	0.35	0.1	0.3	150	750	165.135	0.55906	0.74104	0.08218	0.13524	0.81534
1	cohort	0.55	0.1	0.3	150	750	160.214	0.94516	0.99226	0.00076	0.00094	0.99838
1	cohort	0.2	0.1	0.3	150	750	164.932	0.05432	0.079	0.61416	0.81014		0.09818
1	cohort	0.45	0.1	0.3	150	750	163.184	0.75846	0.91036	0.01238	0.019	0.96028
1	cohort	0.35	0.1	0.3	150	750	167.738	0.42542	0.60776	0.09764	0.16214	0.71478
1	concurrent	0.55	0.35	0.3	150	750	159.531	0.99504	0.99974	8e-05	0.0001	0.9999
1	concurrent	0.2	0.35	0.3	150	750	160.126	0.79454	0.80784	0.157	0.18358	0.81642
1	concurrent	0.45	0.35	0.3	150	750	159.861	0.96566	0.99164	0.0024	0.0031	0.9969
1	concurrent	0.35	0.35	0.3	150	750	160.852	0.88726	0.9379	0.02424	0.03672	0.96314
1	cohort	0.55	0.35	0.3	150	750	159.686	0.9824	0.99772	0.00022	0.00026	0.99974
1	cohort	0.2	0.35	0.3	150	750	160.412	0.78846	0.80282	0.15172	0.18198	0.8172
1	cohort	0.45	0.35	0.3	150	750	160.522	0.93202	0.97664	0.00458	0.00648	0.99308
1	cohort	0.35	0.35	0.3	150	750	161.548	0.85556	0.90746	0.03024	0.0453	0.95214
1	concurrent	0.55	0.45	0.3	150	750	159.473	0.9992	0.99994	2e-05	2e-05	0.99998
1	concurrent	0.2	0.45	0.3	150	750	159.549	0.97526	0.97818	0.01968	0.02134	0.97866
1	concurrent	0.45	0.45	0.3	150	750	159.52	0.9944	0.9989	0.00054	0.00068	0.99932
1	concurrent	0.35	0.45	0.3	150	750	159.601	0.9853	0.99346	0.00372	0.00478	0.99522
1	cohort	0.55	0.45	0.3	150	750	159.508	0.99628	0.99952	4e-05	8e-05	0.99992
1	cohort	0.2	0.45	0.3	150	750	159.6	0.967	0.97172	0.0246	0.02724	0.97276
1	cohort	0.45	0.45	0.3	150	750	159.662	0.9865	0.99622	0.00094	0.00122	0.99874
1	cohort	0.35	0.45	0.3	150	750	159.783	0.97598	0.98748	0.0057	0.00748	0.99246
1	concurrent	0.55	0.55	0.3	150	750	159.468	0.99998	1	0	0	1
1	concurrent	0.2	0.55	0.3	150	750	159.464	0.9992	0.99932	0.00066	0.00068	0.99932
1	concurrent	0.45	0.55	0.3	150	750	159.461	0.9999	0.99998	2e-05	2e-05	0.99998
1	concurrent	0.35	0.55	0.3	150	750	159.465	0.99918	0.99972	0.00024	0.00026	0.99974
1	cohort	0.55	0.55	0.3	150	750	159.468	0.99964	1	0	0	1
1	cohort	0.2	0.55	0.3	150	750	159.461	0.99742	0.99802	0.00188	0.00192	0.99808
1	cohort	0.45	0.55	0.3	150	750	159.471	0.99896	0.99982	6e-05	6e-05	0.99994
1	cohort	0.35	0.55	0.3	150	750	159.486	0.99746	0.99908	0.00056	0.0007	0.9993
1	concurrent	0.55	0.1	0.7	150	750	159.577	0.98836	0.99934	0.00016	0.0002	0.9998
1	concurrent	0.2	0.1	0.7	150	750	163.708	0.0548	0.0779	0.66246	0.85526		0.09288
1	concurrent	0.45	0.1	0.7	150	750	160.908	0.88722	0.97292	0.00632	0.00962	0.98724
1	concurrent	0.35	0.1	0.7	150	750	165.121	0.5626	0.74052	0.0799	0.13406	0.8148
1	cohort	0.55	0.1	0.7	150	750	160.216	0.944	0.9918	0.00064	0.00078	0.99844
1	cohort	0.45	0.1	0.7	150	750	162.996	0.7618	0.91382	0.01306	0.01994	0.9592
1	cohort	0.2	0.1	0.7	150	750	164.961	0.05306	0.07752	0.61158	0.81312		0.09946
1	cohort	0.35	0.1	0.7	150	750	167.921	0.4281	0.60896	0.09298	0.16118	0.71316
1	concurrent	0.55	0.35	0.7	150	750	159.561	0.99112	0.99916	0.00022	0.00024	0.99976
1	concurrent	0.2	0.35	0.7	150	750	159.814	0.79282	0.79958	0.18136	0.197	0.80298
1	concurrent	0.45	0.35	0.7	150	750	160.15	0.94528	0.98484	0.00486	0.00652	0.99344
1	concurrent	0.35	0.35	0.7	150	750	161.148	0.85212	0.90724	0.04216	0.06018	0.9396
1	cohort	0.55	0.35	0.7	150	750	159.892	0.9688	0.99488	0.00056	0.00072	0.99918
1	cohort	0.2	0.35	0.7	150	750	159.963	0.77972	0.78824	0.18434	0.20476	0.79514
1	cohort	0.45	0.35	0.7	150	750	160.956	0.90294	0.9608	0.0082	0.0115	0.9871
1	cohort	0.35	0.35	0.7	150	750	161.732	0.8279	0.88122	0.04738	0.06696	0.9305
1	concurrent	0.55	0.45	0.7	150	750	159.482	0.9976	0.99984	2e-05	4e-05	0.99996
1	concurrent	0.2	0.45	0.7	150	750	159.476	0.97484	0.97578	0.02352	0.02414	0.97586
1	concurrent	0.45	0.45	0.7	150	750	159.59	0.98884	0.9974	0.00134	0.00154	0.99846
1	concurrent	0.35	0.45	0.7	150	750	159.622	0.97948	0.98766	0.00836	0.01006	0.98994
1	cohort	0.55	0.45	0.7	150	750	159.588	0.99104	0.99852	0.00032	0.0004	0.99958
1	cohort	0.2	0.45	0.7	150	750	159.515	0.96578	0.96742	0.0309	0.0323	0.9677
1	cohort	0.45	0.45	0.7	150	750	159.787	0.97782	0.99226	0.00272	0.00336	0.99662
1	cohort	0.35	0.45	0.7	150	750	159.722	0.96858	0.97958	0.01286	0.0157	0.98426
1	concurrent	0.55	0.55	0.7	150	750	159.471	0.99964	0.99996	4e-05	4e-05	0.99996
1	concurrent	0.2	0.55	0.7	150	750	159.455	0.99906	0.99912	0.00088	0.00088	0.99912
1	concurrent	0.45	0.55	0.7	150	750	159.474	0.99934	0.99972	0.0002	0.00022	0.99978
1	concurrent	0.35	0.55	0.7	150	750	159.462	0.99912	0.99936	0.0006	0.0006	0.9994
1	cohort	0.55	0.55	0.7	150	750	159.475	0.99904	0.9998	0.00012	0.00012	0.99988
1	cohort	0.2	0.55	0.7	150	750	159.47	0.99726	0.99776	0.00214	0.00224	0.99776
1	cohort	0.45	0.55	0.7	150	750	159.473	0.99776	0.99926	0.00048	0.00054	0.99946
1	cohort	0.35	0.55	0.7	150	750	159.476	0.99786	0.99868	0.00114	0.00122	0.99878
1	concurrent	0.55	0.1	-0.3	250	1116.01	199.435	0.99962	1	0	0	1
1	concurrent	0.45	0.1	-0.3	250	1117.65	200.328	0.98242	0.99788	0.00132	0.00176	0.99822
1	concurrent	0.2	0.1	-0.3	250	1131.46	207.698	0.051	0.06974	0.79618	0.92358		0.07186
1	concurrent	0.35	0.1	-0.3	250	1135.19	209.299	0.7621	0.89154	0.05874	0.09228	0.90524
1	cohort	0.55	0.1	-0.3	250	1116.46	199.782	0.99388	0.99982	0	0	1
1	cohort	0.45	0.1	-0.3	250	1123.04	204.056	0.91968	0.9841	0.00382	0.0056	0.99358
1	cohort	0.2	0.1	-0.3	250	1138.68	213.014	0.05136	0.07382	0.71974	0.88552		0.08356
1	cohort	0.35	0.1	-0.3	250	1150.24	220.334	0.5964	0.7783	0.07244	0.12168	0.84758
1	concurrent	0.55	0.35	-0.3	250	1115.93	199.405	0.99998	1	0	0	1
1	concurrent	0.45	0.35	-0.3	250	1116.21	199.531	0.99778	0.99986	0.0001	0.0001	0.9999
1	concurrent	0.2	0.35	-0.3	250	1119.61	201.632	0.80732	0.81834	0.15426	0.18016	0.81984
1	concurrent	0.35	0.35	-0.3	250	1118.81	201.079	0.96468	0.98724	0.00696	0.01058	0.98942
1	cohort	0.55	0.35	-0.3	250	1115.99	199.453	0.99932	0.99998	0	0	1
1	cohort	0.45	0.35	-0.3	250	1116.96	200.205	0.98752	0.9982	0.0003	0.00038	0.99962
1	cohort	0.2	0.35	-0.3	250	1121.4	203.241	0.79486	0.81082	0.14506	0.17936	0.82062
1	cohort	0.35	0.35	-0.3	250	1121.7	203.485	0.92862	0.9678	0.01056	0.01746	0.98254
1	concurrent	0.55	0.45	-0.3	250	1115.94	199.411	1	1	0	0	1
1	concurrent	0.45	0.45	-0.3	250	1115.97	199.416	0.99992	0.99998	2e-05	2e-05	0.99998
1	concurrent	0.2	0.45	-0.3	250	1116.21	199.548	0.99082	0.99248	0.0067	0.00748	0.99252
1	concurrent	0.35	0.45	-0.3	250	1116.04	199.474	0.99862	0.99952	0.00034	0.00042	0.99958
1	cohort	0.55	0.45	-0.3	250	1115.95	199.418	1	1	0	0	1
1	cohort	0.45	0.45	-0.3	250	1116.01	199.451	0.99938	0.99998	0	0	1
1	cohort	0.2	0.45	-0.3	250	1116.4	199.726	0.98544	0.98872	0.0092	0.0109	0.9891
1	cohort	0.35	0.45	-0.3	250	1116.31	199.635	0.99572	0.99892	0.0005	0.00066	0.99934
1	concurrent	0.55	0.55	-0.3	250	1115.93	199.408	1	1	0	0	1
1	concurrent	0.45	0.55	-0.3	250	1115.97	199.417	1	1	0	0	1
1	concurrent	0.2	0.55	-0.3	250	1115.95	199.414	0.99998	0.99998	2e-05	2e-05	0.99998
1	concurrent	0.35	0.55	-0.3	250	1115.94	199.412	1	1	0	0	1
1	cohort	0.55	0.55	-0.3	250	1115.93	199.406	1	1	0	0	1
1	cohort	0.45	0.55	-0.3	250	1115.95	199.416	0.99998	1	0	0	1
1	cohort	0.2	0.55	-0.3	250	1115.95	199.427	0.99988	0.99996	4e-05	4e-05	0.99996
1	cohort	0.35	0.55	-0.3	250	1115.95	199.415	0.99998	1	0	0	1
1	concurrent	0.55	0.1	0	250	1115.97	199.443	0.99964	0.99996	4e-05	4e-05	0.99996
1	concurrent	0.45	0.1	0	250	1117.82	200.281	0.983	0.99792	0.00122	0.00152	0.99846
1	concurrent	0.2	0.1	0	250	1131.59	207.732	0.05238	0.07154	0.79384	0.92162		0.07372
1	concurrent	0.35	0.1	0	250	1135.01	209.42	0.76368	0.89472	0.05712	0.0882	0.9089
1	cohort	0.55	0.1	0	250	1116.41	199.748	0.99402	0.99988	2e-05	6e-05	0.99994
1	cohort	0.45	0.1	0	250	1123.12	204.114	0.91952	0.98358	0.00436	0.00602	0.9929
1	cohort	0.2	0.1	0	250	1138.5	213.147	0.05006	0.07286	0.7212	0.8858		0.083
1	cohort	0.35	0.1	0	250	1149.71	219.998	0.6022	0.779	0.07168	0.12104	0.84696
1	concurrent	0.55	0.35	0	250	1115.95	199.43	0.99994	1	0	0	1
1	concurrent	0.45	0.35	0	250	1116.33	199.605	0.99638	0.99972	0.00018	0.00022	0.99978
1	concurrent	0.2	0.35	0	250	1119.01	201.216	0.80294	0.81224	0.16508	0.18662	0.81338
1	concurrent	0.35	0.35	0	250	1119.82	201.599	0.9499	0.98	0.01196	0.0173	0.9827
1	cohort	0.55	0.35	0	250	1116.05	199.469	0.99886	0.99996	2e-05	2e-05	0.99998
1	cohort	0.45	0.35	0	250	1117.61	200.476	0.98142	0.9971	0.00076	0.00118	0.99882
1	cohort	0.2	0.35	0	250	1120.83	202.501	0.78928	0.80414	0.15934	0.18876	0.81124
1	cohort	0.35	0.35	0	250	1122.68	204.024	0.91362	0.9575	0.0158	0.02462	0.97538
1	concurrent	0.55	0.45	0	250	1115.93	199.414	1	1	0	0	1
1	concurrent	0.45	0.45	0	250	1115.97	199.411	0.9999	1	0	0	1
1	concurrent	0.2	0.45	0	250	1116.11	199.514	0.98934	0.99056	0.009	0.00938	0.99062
1	concurrent	0.35	0.45	0	250	1116.13	199.512	0.99746	0.9991	0.00078	0.00088	0.99912
1	cohort	0.55	0.45	0	250	1115.99	199.425	0.99992	1	0	0	1
1	cohort	0.45	0.45	0	250	1116.06	199.493	0.9986	0.99986	4e-05	4e-05	0.99996
1	cohort	0.2	0.45	0	250	1116.29	199.64	0.98444	0.98686	0.0118	0.01284	0.98716
1	cohort	0.35	0.45	0	250	1116.43	199.728	0.99354	0.9979	0.0012	0.00156	0.99844
1	concurrent	0.55	0.55	0	250	1115.96	199.422	1	1	0	0	1
1	concurrent	0.45	0.55	0	250	1115.95	199.423	1	1	0	0	1
1	concurrent	0.2	0.55	0	250	1115.94	199.4	0.99994	0.99996	4e-05	4e-05	0.99996
1	concurrent	0.35	0.55	0	250	1115.94	199.41	1	1	0	0	1
1	cohort	0.55	0.55	0	250	1115.92	199.419	1	1	0	0	1
1	cohort	0.45	0.55	0	250	1115.93	199.408	1	1	0	0	1
1	cohort	0.2	0.55	0	250	1115.94	199.418	0.99974	0.99974	0.00022	0.00026	0.99974
1	cohort	0.35	0.55	0	250	1115.94	199.407	0.9999	0.99992	8e-05	8e-05	0.99992
1	concurrent	0.55	0.1	0.3	250	1115.98	199.43	0.99968	1	0	0	1
1	concurrent	0.45	0.1	0.3	250	1117.91	200.404	0.98114	0.99774	0.00142	0.00174	0.99822
1	concurrent	0.2	0.1	0.3	250	1131.92	207.708	0.05196	0.07202	0.79294	0.9218		0.07422
1	concurrent	0.35	0.1	0.3	250	1134.84	209.323	0.76382	0.89532	0.05762	0.08944	0.90816
1	cohort	0.55	0.1	0.3	250	1116.44	199.692	0.99504	0.99984	2e-05	4e-05	0.99996
1	cohort	0.45	0.1	0.3	250	1123.02	204.284	0.918	0.98384	0.00408	0.00572	0.99324
1	cohort	0.2	0.1	0.3	250	1139.08	213.133	0.05082	0.07326	0.7197	0.88574		0.08398
1	concurrent	0.55	0.35	0.3	250	1115.94	199.413	0.9999	1	0	0	1
1	cohort	0.35	0.1	0.3	250	1149.71	220.252	0.6013	0.78006	0.07086	0.11838	0.84772
1	concurrent	0.45	0.35	0.3	250	1116.58	199.718	0.9941	0.99924	0.00052	0.00056	0.99944
1	cohort	0.55	0.35	0.3	250	1116.15	199.53	0.99786	0.99998	0	0	1
1	concurrent	0.2	0.35	0.3	250	1118.2	200.722	0.79914	0.80554	0.1777	0.19382	0.80618
1	concurrent	0.35	0.35	0.3	250	1120.51	202.104	0.9356	0.97	0.01852	0.02648	0.97352
1	cohort	0.45	0.35	0.3	250	1118.1	200.927	0.97394	0.99494	0.0015	0.00214	0.99786
1	concurrent	0.55	0.45	0.3	250	1115.93	199.415	1	1	0	0	1
1	cohort	0.2	0.35	0.3	250	1119.58	201.743	0.78722	0.79784	0.1744	0.19742	0.80258
1	cohort	0.35	0.35	0.3	250	1123.8	204.975	0.89376	0.94412	0.02378	0.03426	0.96566
1	concurrent	0.45	0.45	0.3	250	1116	199.424	0.99954	0.9999	0.0001	0.0001	0.9999
1	cohort	0.55	0.45	0.3	250	1115.96	199.423	0.9998	0.99998	0	0	1
1	concurrent	0.2	0.45	0.3	250	1116.06	199.462	0.98952	0.99042	0.0093	0.00958	0.99042
1	concurrent	0.35	0.45	0.3	250	1116.23	199.569	0.9956	0.9982	0.00146	0.00174	0.99826
1	cohort	0.45	0.45	0.3	250	1116.21	199.561	0.99724	0.99962	0.00014	0.00018	0.99982
1	concurrent	0.55	0.55	0.3	250	1115.94	199.411	1	1	0	0	1
1	cohort	0.2	0.45	0.3	250	1116.17	199.535	0.98282	0.98438	0.01494	0.01554	0.98446
1	cohort	0.35	0.45	0.3	250	1116.51	199.844	0.99122	0.99614	0.00228	0.00288	0.99712
1	concurrent	0.45	0.55	0.3	250	1115.94	199.407	1	1	0	0	1
1	cohort	0.55	0.55	0.3	250	1115.94	199.406	1	1	0	0	1
1	concurrent	0.2	0.55	0.3	250	1115.95	199.41	0.9999	0.99992	8e-05	8e-05	0.99992
1	concurrent	0.35	0.55	0.3	250	1115.96	199.424	0.99998	1	0	0	1
1	cohort	0.45	0.55	0.3	250	1115.94	199.422	0.99996	1	0	0	1
1	concurrent	0.55	0.1	0.7	250	1115.98	199.423	0.99968	1	0	0	1
1	cohort	0.2	0.55	0.3	250	1115.96	199.407	0.99968	0.9997	0.00028	0.0003	0.9997
1	cohort	0.35	0.55	0.3	250	1115.96	199.419	0.99986	0.99996	2e-05	4e-05	0.99996
1	concurrent	0.45	0.1	0.7	250	1117.94	200.363	0.9817	0.99778	0.0014	0.00176	0.99822
1	cohort	0.55	0.1	0.7	250	1116.44	199.745	0.99422	0.99972	6e-05	8e-05	0.99992
1	concurrent	0.2	0.1	0.7	250	1131.43	207.672	0.05196	0.0704	0.79602	0.92366		0.07268
1	concurrent	0.35	0.1	0.7	250	1135.07	209.476	0.76266	0.8933	0.05692	0.08972	0.90774
1	cohort	0.45	0.1	0.7	250	1122.95	203.971	0.92118	0.98476	0.00372	0.00554	0.99322
1	concurrent	0.55	0.35	0.7	250	1115.92	199.415	0.99994	1	0	0	1
1	cohort	0.2	0.1	0.7	250	1138.93	213.039	0.05084	0.07376	0.71932	0.88492		0.08484
1	cohort	0.35	0.1	0.7	250	1150.26	220.312	0.59924	0.77904	0.07048	0.12288	0.84418
1	cohort	0.55	0.35	0.7	250	1116.32	199.65	0.99578	0.99976	0.0001	0.00012	0.99988
1	concurrent	0.45	0.35	0.7	250	1117.02	199.971	0.98876	0.99852	0.001	0.0013	0.9987
1	concurrent	0.2	0.35	0.7	250	1117.06	200.043	0.79394	0.79732	0.19484	0.2025	0.7975
1	concurrent	0.35	0.35	0.7	250	1122.68	203.153	0.90438	0.95262	0.0306	0.04204	0.95796
1	concurrent	0.55	0.45	0.7	250	1115.95	199.416	0.99992	1	0	0	1
1	cohort	0.45	0.35	0.7	250	1119.48	201.776	0.9583	0.99144	0.00272	0.00358	0.99638
1	cohort	0.2	0.35	0.7	250	1117.94	200.736	0.77856	0.78482	0.19948	0.21296	0.78704
1	cohort	0.35	0.35	0.7	250	1125.59	206.405	0.85866	0.9157	0.03898	0.05672	0.94328
1	cohort	0.55	0.45	0.7	250	1116.09	199.469	0.99892	0.99996	2e-05	2e-05	0.99998
1	concurrent	0.45	0.45	0.7	250	1116.09	199.517	0.9981	0.99972	0.00022	0.00024	0.99976
1	concurrent	0.2	0.45	0.7	250	1115.96	199.417	0.98918	0.9893	0.01064	0.0107	0.9893
1	concurrent	0.35	0.45	0.7	250	1116.31	199.605	0.9932	0.99626	0.00326	0.00356	0.99644
1	concurrent	0.55	0.55	0.7	250	1115.95	199.411	1	1	0	0	1
1	cohort	0.45	0.45	0.7	250	1116.41	199.728	0.99406	0.99864	0.00076	0.00086	0.99914
1	cohort	0.2	0.45	0.7	250	1116	199.44	0.98356	0.98388	0.01596	0.01612	0.98388
1	cohort	0.35	0.45	0.7	250	1116.64	199.927	0.98656	0.99208	0.00576	0.0067	0.9933
1	cohort	0.55	0.55	0.7	250	1115.97	199.416	0.99996	1	0	0	1
1	concurrent	0.45	0.55	0.7	250	1115.96	199.41	0.99998	0.99998	2e-05	2e-05	0.99998
1	concurrent	0.2	0.55	0.7	250	1115.95	199.409	0.99994	0.99994	6e-05	6e-05	0.99994
1	concurrent	0.35	0.55	0.7	250	1115.93	199.414	0.99996	0.99996	4e-05	4e-05	0.99996
1	cohort	0.45	0.55	0.7	250	1115.96	199.437	0.99974	0.99994	6e-05	6e-05	0.99994
1	cohort	0.2	0.55	0.7	250	1115.92	199.409	0.99984	0.99984	0.00016	0.00016	0.99984
1	cohort	0.35	0.55	0.7	250	1115.95	199.417	0.99968	0.99978	0.0002	0.0002	0.9998
2	concurrent	0.2	0.1	-0.3	150	750	164.991	0.00052	0.0006	0.66846	0.86884		0.0006
2	concurrent	0.55	0.1	-0.3	150	750	162.766	0.81082	0.92356	0.00014	0.00014	0.96736
2	concurrent	0.45	0.1	-0.3	150	750	170.741	0.4184	0.5574	0.00672	0.00974	0.64934
2	concurrent	0.35	0.1	-0.3	150	750	175.179	0.0895	0.12244	0.08234	0.1415	0.1435
2	cohort	0.55	0.1	-0.3	150	750	164.77	0.71444	0.86118	0.00078	0.00104	0.92432
2	cohort	0.2	0.1	-0.3	150	750	166.457	0.00166	0.00186	0.61076	0.81656		0.00192
2	cohort	0.45	0.1	-0.3	150	750	171.824	0.36306	0.49692	0.01234	0.01902	0.58256
2	cohort	0.35	0.1	-0.3	150	750	174.936	0.09346	0.13026	0.09466	0.16448	0.1527
2	concurrent	0.55	0.35	-0.3	150	750	162.48	0.82132	0.93098	2e-05	4e-05	0.96984
2	concurrent	0.2	0.35	-0.3	150	750	174.604	0.04898	0.06368	0.1261	0.27996	0.07256
2	concurrent	0.45	0.35	-0.3	150	750	170.374	0.4528	0.59542	0.00048	0.00106	0.6829
2	concurrent	0.35	0.35	-0.3	150	750	175.717	0.13856	0.18516	0.011	0.02946	0.21236
2	cohort	0.55	0.35	-0.3	150	750	164.261	0.73568	0.879	8e-05	0.0001	0.93518
2	cohort	0.2	0.35	-0.3	150	750	174.613	0.05094	0.0679	0.11738	0.2697	0.07894
2	cohort	0.45	0.35	-0.3	150	750	171.422	0.3995	0.53718	0.00124	0.00306	0.62158
2	cohort	0.35	0.35	-0.3	150	750	175.628	0.14124	0.19136	0.01332	0.03732	0.22222
2	concurrent	0.55	0.45	-0.3	150	750	161.314	0.88772	0.96726	0	0	0.98874
2	concurrent	0.2	0.45	-0.3	150	750	172.632	0.31596	0.43218	0.0129	0.0279	0.51066
2	concurrent	0.45	0.45	-0.3	150	750	166.726	0.62252	0.77282	4e-05	0.00012	0.85088
2	concurrent	0.35	0.45	-0.3	150	750	171.621	0.3895	0.51784	0.00082	0.00208	0.59732
2	cohort	0.55	0.45	-0.3	150	750	162.634	0.81644	0.93098	0	0	0.96932
2	cohort	0.2	0.45	-0.3	150	750	173.13	0.28008	0.38954	0.01618	0.03576	0.4672
2	cohort	0.45	0.45	-0.3	150	750	168.251	0.55944	0.7174	0.00016	0.0003	0.8018
2	cohort	0.35	0.45	-0.3	150	750	172.329	0.35268	0.47836	0.00138	0.00356	0.55764
2	concurrent	0.55	0.55	-0.3	150	750	159.949	0.96528	0.99462	0	0	0.99906
2	concurrent	0.45	0.55	-0.3	150	750	161.494	0.8756	0.95962	0	0	0.9854
2	concurrent	0.2	0.55	-0.3	150	750	164.087	0.74348	0.87984	0.0006	0.00078	0.94058
2	concurrent	0.35	0.55	-0.3	150	750	163.371	0.77882	0.90606	2e-05	4e-05	0.95638
2	cohort	0.55	0.55	-0.3	150	750	160.596	0.92432	0.98384	0	0	0.99612
2	cohort	0.45	0.55	-0.3	150	750	162.814	0.81204	0.92624	0	0	0.96686
2	cohort	0.2	0.55	-0.3	150	750	165.58	0.67336	0.828	0.00102	0.00202	0.90136
2	cohort	0.35	0.55	-0.3	150	750	164.815	0.71514	0.85876	4e-05	0.00012	0.92298
2	concurrent	0.55	0.1	0	150	750	162.727	0.80792	0.92306	0.00022	0.00026	0.96614
2	concurrent	0.2	0.1	0	150	750	164.906	0.00056	0.0006	0.666	0.8695		0.0006
2	concurrent	0.45	0.1	0	150	750	170.833	0.41634	0.55692	0.00686	0.01022	0.64944
2	concurrent	0.35	0.1	0	150	750	175.284	0.09186	0.12408	0.08282	0.14164	0.1437
2	cohort	0.55	0.1	0	150	750	164.813	0.71552	0.86518	0.00086	0.00108	0.92748
2	cohort	0.2	0.1	0	150	750	166.247	0.00102	0.00116	0.61206	0.81912		0.0012
2	cohort	0.45	0.1	0	150	750	171.907	0.36046	0.49412	0.01162	0.01896	0.58042
2	cohort	0.35	0.1	0	150	750	174.871	0.09624	0.13286	0.09528	0.16354	0.15506
2	concurrent	0.55	0.35	0	150	750	162.518	0.8193	0.92904	2e-05	2e-05	0.96918
2	concurrent	0.2	0.35	0	150	750	174.327	0.04836	0.06436	0.13948	0.29542	0.0728
2	concurrent	0.45	0.35	0	150	750	170.463	0.44434	0.58434	0.00164	0.00292	0.673
2	concurrent	0.35	0.35	0	150	750	175.641	0.13316	0.17848	0.01682	0.0425	0.20398
2	cohort	0.55	0.35	0	150	750	164.471	0.72846	0.87278	0.00014	0.00022	0.93096
2	cohort	0.2	0.35	0	150	750	174.476	0.05032	0.06762	0.13224	0.2857	0.07768
2	cohort	0.45	0.35	0	150	750	171.58	0.39172	0.52914	0.00268	0.00564	0.61512
2	cohort	0.35	0.35	0	150	750	175.435	0.13564	0.18574	0.02112	0.054	0.21486
2	concurrent	0.55	0.45	0	150	750	161.657	0.86846	0.9579	2e-05	2e-05	0.9844
2	concurrent	0.45	0.45	0	150	750	167.365	0.59892	0.74512	0.00022	0.00034	0.82494
2	concurrent	0.2	0.45	0	150	750	172.618	0.31088	0.42848	0.01702	0.03252	0.50892
2	concurrent	0.35	0.45	0	150	750	171.876	0.37808	0.50162	0.00238	0.00452	0.58068
2	cohort	0.55	0.45	0	150	750	163.063	0.79668	0.91778	2e-05	6e-05	0.95966
2	cohort	0.45	0.45	0	150	750	168.586	0.541	0.693	0.0003	0.00086	0.77762
2	cohort	0.2	0.45	0	150	750	173.087	0.28374	0.39584	0.02056	0.04126	0.46936
2	cohort	0.35	0.45	0	150	750	172.286	0.35076	0.47048	0.00276	0.00768	0.54908
2	concurrent	0.55	0.55	0	150	750	160.144	0.94996	0.99112	0	0	0.99828
2	concurrent	0.45	0.55	0	150	750	161.982	0.84988	0.94758	2e-05	2e-05	0.97916
2	concurrent	0.2	0.55	0	150	750	164.054	0.74418	0.88274	0.00082	0.00106	0.9403
2	concurrent	0.35	0.55	0	150	750	163.577	0.76596	0.89724	6e-05	8e-05	0.95022
2	cohort	0.55	0.55	0	150	750	160.939	0.9062	0.97534	0	0	0.99264
2	cohort	0.45	0.55	0	150	750	163.224	0.79266	0.91204	0	2e-05	0.95836
2	cohort	0.2	0.55	0	150	750	165.723	0.67088	0.82388	0.0011	0.00198	0.89856
2	cohort	0.35	0.55	0	150	750	164.925	0.7041	0.84948	0.0002	0.00038	0.91432
2	concurrent	0.55	0.1	0.3	150	750	162.76	0.81032	0.92518	0.00016	0.00018	0.96692
2	concurrent	0.45	0.1	0.3	150	750	170.828	0.41248	0.55356	0.0062	0.009	0.64624
2	concurrent	0.2	0.1	0.3	150	750	165.014	0.00066	0.0007	0.66312	0.86588		0.0007
2	concurrent	0.35	0.1	0.3	150	750	175.236	0.09002	0.1207	0.08462	0.14436	0.14118
2	cohort	0.55	0.1	0.3	150	750	164.717	0.71564	0.86402	0.00078	0.0009	0.92634
2	cohort	0.2	0.1	0.3	150	750	166.303	0.00116	0.00128	0.61218	0.819		0.00132
2	cohort	0.45	0.1	0.3	150	750	171.963	0.35744	0.4919	0.01154	0.01894	0.578
2	cohort	0.35	0.1	0.3	150	750	174.949	0.0919	0.12758	0.09472	0.16088	0.15134
2	concurrent	0.55	0.35	0.3	150	750	162.727	0.8135	0.92582	4e-05	4e-05	0.96828
2	concurrent	0.2	0.35	0.3	150	750	174.13	0.048	0.06308	0.15728	0.30804	0.07122
2	concurrent	0.45	0.35	0.3	150	750	170.635	0.4384	0.57858	0.0023	0.00422	0.66794
2	concurrent	0.35	0.35	0.3	150	750	175.602	0.12938	0.17102	0.02556	0.05938	0.19704
2	cohort	0.55	0.35	0.3	150	750	164.606	0.7253	0.86898	0.0003	0.00046	0.92818
2	cohort	0.45	0.35	0.3	150	750	171.575	0.38764	0.52198	0.00474	0.00876	0.6057
2	cohort	0.2	0.35	0.3	150	750	174.216	0.04972	0.0666	0.15174	0.30576	0.0759
2	cohort	0.35	0.35	0.3	150	750	175.321	0.13544	0.1821	0.03004	0.07048	0.21118
2	concurrent	0.55	0.45	0.3	150	750	161.837	0.85418	0.94726	4e-05	6e-05	0.9787
2	concurrent	0.45	0.45	0.3	150	750	167.84	0.57682	0.72214	0.00058	0.00098	0.80228
2	concurrent	0.2	0.45	0.3	150	750	172.587	0.31092	0.42692	0.0211	0.03814	0.50386
2	concurrent	0.35	0.45	0.3	150	750	172.068	0.36308	0.48588	0.004	0.00804	0.5641
2	cohort	0.55	0.45	0.3	150	750	163.536	0.78044	0.90418	4e-05	8e-05	0.95094
2	cohort	0.45	0.45	0.3	150	750	169.13	0.51848	0.66812	0.00106	0.00198	0.7542
2	cohort	0.2	0.45	0.3	150	750	172.991	0.28302	0.39324	0.02534	0.04744	0.469
2	concurrent	0.55	0.55	0.3	150	750	160.438	0.93414	0.98534	0	0	0.99608
2	cohort	0.35	0.45	0.3	150	750	172.586	0.33562	0.45412	0.00558	0.0128	0.532
2	concurrent	0.45	0.55	0.3	150	750	162.48	0.8281	0.93434	2e-05	2e-05	0.97238
2	concurrent	0.2	0.55	0.3	150	750	164.045	0.7471	0.88458	0.00084	0.001	0.94254
2	cohort	0.55	0.55	0.3	150	750	161.416	0.884	0.96516	0	0	0.9872
2	concurrent	0.35	0.55	0.3	150	750	163.761	0.76052	0.88944	0.0002	0.00028	0.9453
2	cohort	0.45	0.55	0.3	150	750	163.781	0.76572	0.894	6e-05	0.00012	0.94508
2	cohort	0.2	0.55	0.3	150	750	165.579	0.67206	0.82572	0.00136	0.00208	0.89952
2	concurrent	0.55	0.1	0.7	150	750	162.757	0.80862	0.92448	0.00022	0.00022	0.96748
2	cohort	0.35	0.55	0.3	150	750	165.321	0.69146	0.83934	0.00042	0.00072	0.91008
2	concurrent	0.45	0.1	0.7	150	750	170.691	0.4216	0.56172	0.00696	0.00998	0.65042
2	concurrent	0.2	0.1	0.7	150	750	164.928	0.0006	0.00066	0.66736	0.86904		0.00066
2	cohort	0.55	0.1	0.7	150	750	164.748	0.71724	0.86576	0.00064	0.00078	0.9269
2	concurrent	0.35	0.1	0.7	150	750	175.252	0.09218	0.12438	0.08434	0.14602	0.1456
2	cohort	0.45	0.1	0.7	150	750	171.848	0.36152	0.4928	0.01208	0.01942	0.57954
2	cohort	0.2	0.1	0.7	150	750	166.194	0.00144	0.00164	0.6142	0.82046		0.00164
2	concurrent	0.55	0.35	0.7	150	750	162.702	0.80806	0.92288	0.00014	0.00016	0.9664
2	cohort	0.35	0.1	0.7	150	750	174.911	0.09334	0.12958	0.09598	0.16462	0.15274
2	concurrent	0.45	0.35	0.7	150	750	170.587	0.42748	0.56588	0.00496	0.00756	0.65448
2	cohort	0.55	0.35	0.7	150	750	164.636	0.71718	0.86486	0.00054	0.00074	0.92484
2	concurrent	0.2	0.35	0.7	150	750	173.875	0.048	0.06294	0.182	0.32874	0.07132
2	concurrent	0.35	0.35	0.7	150	750	175.342	0.11984	0.15882	0.04228	0.08634	0.18234
2	concurrent	0.55	0.45	0.7	150	750	162.353	0.8287	0.93268	4e-05	4e-05	0.97198
2	cohort	0.45	0.35	0.7	150	750	171.732	0.3744	0.50682	0.00772	0.0134	0.59208
2	cohort	0.2	0.35	0.7	150	750	173.716	0.049	0.06582	0.18292	0.33648	0.0755
2	cohort	0.35	0.35	0.7	150	750	175.111	0.1286	0.17294	0.04736	0.09904	0.19986
2	cohort	0.55	0.45	0.7	150	750	164.084	0.74872	0.88284	0.00024	0.0004	0.93784
2	concurrent	0.45	0.45	0.7	150	750	168.837	0.53144	0.67462	0.00148	0.00258	0.75924
2	concurrent	0.2	0.45	0.7	150	750	172.474	0.31154	0.43096	0.0247	0.04242	0.50962
2	concurrent	0.35	0.45	0.7	150	750	172.336	0.34606	0.46546	0.00908	0.01664	0.54274
2	concurrent	0.55	0.55	0.7	150	750	160.984	0.9018	0.97182	4e-05	4e-05	0.99104
2	cohort	0.45	0.45	0.7	150	750	169.762	0.48292	0.625	0.0027	0.00482	0.71004
2	cohort	0.2	0.45	0.7	150	750	172.909	0.28392	0.3942	0.02988	0.05314	0.4697
2	cohort	0.35	0.45	0.7	150	750	172.843	0.31686	0.42866	0.01218	0.02364	0.50442
2	cohort	0.55	0.55	0.7	150	750	162.091	0.84588	0.94342	6e-05	6e-05	0.97608
2	concurrent	0.45	0.55	0.7	150	750	163.182	0.79072	0.90776	0.00014	0.0002	0.95712
2	concurrent	0.2	0.55	0.7	150	750	163.928	0.74522	0.8838	0.00098	0.00118	0.94162
2	concurrent	0.35	0.55	0.7	150	750	164.06	0.74918	0.88438	0.00058	0.00074	0.9411
2	cohort	0.45	0.55	0.7	150	750	164.593	0.72928	0.86488	0.00038	0.00046	0.92514
2	cohort	0.2	0.55	0.7	150	750	165.616	0.67332	0.8249	0.00202	0.0031	0.89748
2	cohort	0.35	0.55	0.7	150	750	165.619	0.6785	0.8277	0.00128	0.00184	0.90082
2	concurrent	0.55	0.1	-0.3	250	1122.83	203.759	0.93178	0.98562	0	0	0.99626
2	concurrent	0.2	0.1	-0.3	250	1137.53	212.451	4e-05	4e-05	0.79318	0.94494		4e-05
2	concurrent	0.45	0.1	-0.3	250	1170.18	233.037	0.51898	0.67612	0.0013	0.0018	0.76826
2	cohort	0.55	0.1	-0.3	250	1129.5	209.329	0.85724	0.951	0.0001	0.00014	0.9838
2	concurrent	0.35	0.1	-0.3	250	1226.05	255.216	0.07842	0.10524	0.05544	0.09512	0.12106
2	cohort	0.2	0.1	-0.3	250	1144.16	217.828	0.00022	0.00024	0.72256	0.89866		0.00024
2	concurrent	0.55	0.35	-0.3	250	1122.48	203.438	0.93712	0.98754	0	0	0.99702
2	cohort	0.45	0.1	-0.3	250	1177.89	238.512	0.44654	0.58798	0.00384	0.00588	0.6845
2	cohort	0.35	0.1	-0.3	250	1221.85	253.94	0.0862	0.1169	0.07448	0.12836	0.13618
2	cohort	0.55	0.35	-0.3	250	1128.93	208.903	0.8635	0.95432	2e-05	2e-05	0.98496
2	concurrent	0.2	0.35	-0.3	250	1218.16	251.523	0.03286	0.04226	0.15298	0.31644	0.04702
2	concurrent	0.45	0.35	-0.3	250	1167.29	231.8	0.54144	0.69662	0.00014	0.00016	0.78576
2	concurrent	0.35	0.35	-0.3	250	1229.49	256.077	0.10918	0.14596	0.00736	0.0188	0.1659
2	concurrent	0.55	0.45	-0.3	250	1119.31	201.394	0.96714	0.99562	0	0	0.99928
2	cohort	0.45	0.35	-0.3	250	1175.35	237.069	0.47166	0.61328	0.0003	0.00094	0.7084
2	cohort	0.2	0.35	-0.3	250	1218.83	252.031	0.03602	0.0469	0.14298	0.29542	0.05296
2	cohort	0.35	0.35	-0.3	250	1227.42	255.558	0.11818	0.15842	0.01046	0.02898	0.18038
2	cohort	0.55	0.45	-0.3	250	1123.34	204.697	0.92058	0.98114	0	0	0.99572
2	concurrent	0.45	0.45	-0.3	250	1143.99	218.356	0.73236	0.86972	0	0	0.92946
2	concurrent	0.2	0.45	-0.3	250	1187.33	241.645	0.38338	0.51746	0.00642	0.01182	0.60808
2	concurrent	0.35	0.45	-0.3	250	1180.15	238.777	0.43872	0.57994	0.00026	0.00048	0.6655
2	concurrent	0.55	0.55	-0.3	250	1116.36	199.644	0.9959	0.99992	0	0	1
2	cohort	0.45	0.45	-0.3	250	1152.42	224.607	0.65092	0.80114	2e-05	2e-05	0.87832
2	cohort	0.2	0.45	-0.3	250	1193.21	244.35	0.3344	0.46278	0.0096	0.01804	0.5544
2	cohort	0.55	0.55	-0.3	250	1117.52	200.395	0.98306	0.99848	0	0	0.99988
2	cohort	0.35	0.45	-0.3	250	1185.41	241.401	0.40064	0.53698	0.0004	0.00082	0.62602
2	concurrent	0.45	0.55	-0.3	250	1120.18	202.104	0.95794	0.99298	0	0	0.99892
2	concurrent	0.2	0.55	-0.3	250	1127.73	207.18	0.88414	0.9651	6e-05	6e-05	0.9881
2	concurrent	0.55	0.1	0	250	1123.4	203.878	0.92906	0.98452	2e-05	2e-05	0.99604
2	concurrent	0.35	0.55	-0.3	250	1126.19	205.977	0.8997	0.97274	0	0	0.99126
2	cohort	0.45	0.55	-0.3	250	1123.66	205.132	0.9166	0.9787	0	0	0.99424
2	cohort	0.2	0.55	-0.3	250	1133.7	211.98	0.82	0.93238	0.0001	0.00018	0.97246
2	cohort	0.55	0.1	0	250	1130.07	209.515	0.8538	0.94948	8e-05	8e-05	0.98364
2	cohort	0.35	0.55	-0.3	250	1130.84	210.406	0.84346	0.9459	0	0	0.97898
2	concurrent	0.45	0.1	0	250	1169.2	232.735	0.52394	0.67774	0.00122	0.00168	0.77048
2	concurrent	0.2	0.1	0	250	1137.46	212.311	4e-05	4e-05	0.7938	0.9462		4e-05
2	concurrent	0.55	0.35	0	250	1122.55	203.627	0.93518	0.9857	0	0	0.99606
2	concurrent	0.35	0.1	0	250	1225.8	255.142	0.07818	0.1041	0.05788	0.0975	0.11976
2	cohort	0.45	0.1	0	250	1177.95	238.207	0.4482	0.59086	0.00412	0.0057	0.68666
2	cohort	0.2	0.1	0	250	1144.13	217.928	0.00024	0.00024	0.72196	0.89924		0.00024
2	cohort	0.55	0.35	0	250	1129.1	209.014	0.86198	0.95356	0	2e-05	0.98396
2	cohort	0.35	0.1	0	250	1222.53	254.088	0.0869	0.11722	0.0713	0.12674	0.13446
2	concurrent	0.45	0.35	0	250	1168.35	232.484	0.5331	0.68688	0.00026	0.0004	0.77694
2	concurrent	0.2	0.35	0	250	1215.98	251.173	0.03326	0.0432	0.1648	0.31986	0.0477
2	concurrent	0.55	0.45	0	250	1120.4	202.07	0.95722	0.99324	0	0	0.99884
2	concurrent	0.35	0.35	0	250	1228.81	256.007	0.1073	0.14232	0.01144	0.02788	0.16218
2	cohort	0.45	0.35	0	250	1175.9	237.526	0.46402	0.60694	0.00102	0.0016	0.70158
2	cohort	0.55	0.45	0	250	1124.86	205.802	0.90586	0.97396	0	0	0.99244
2	cohort	0.2	0.35	0	250	1215.94	251.085	0.0353	0.04656	0.16258	0.31432	0.05262
2	cohort	0.35	0.35	0	250	1226.82	255.399	0.11558	0.1553	0.01596	0.03988	0.17704
2	concurrent	0.45	0.45	0	250	1147	220.344	0.70756	0.84584	2e-05	2e-05	0.91042
2	concurrent	0.55	0.55	0	250	1116.89	199.94	0.99096	0.99936	0	0	0.99994
2	concurrent	0.2	0.45	0	250	1186.8	241.53	0.38536	0.51794	0.00808	0.01402	0.60868
2	concurrent	0.35	0.45	0	250	1181.25	239.378	0.43118	0.56976	0.0006	0.00112	0.6545
2	cohort	0.55	0.55	0	250	1118.38	201.166	0.97198	0.9962	0	0	0.99948
2	cohort	0.45	0.45	0	250	1154.62	226.092	0.63384	0.78012	4e-05	8e-05	0.85984
2	cohort	0.2	0.45	0	250	1192.56	244.309	0.33502	0.46246	0.01142	0.01964	0.55318
2	concurrent	0.55	0.1	0.3	250	1123.07	203.796	0.93112	0.98614	2e-05	2e-05	0.99628
2	concurrent	0.45	0.55	0	250	1121.52	203.042	0.94372	0.98864	0	0	0.9974
2	cohort	0.35	0.45	0	250	1186.84	241.89	0.39046	0.52452	0.00088	0.00218	0.61136
2	concurrent	0.2	0.55	0	250	1127.72	207.099	0.88412	0.9667	2e-05	2e-05	0.98944
2	cohort	0.55	0.1	0.3	250	1129.78	209.672	0.8534	0.94884	8e-05	8e-05	0.983
2	cohort	0.45	0.55	0	250	1125.64	206.254	0.89852	0.97056	0	0	0.9909
2	concurrent	0.35	0.55	0	250	1126.11	206.35	0.89648	0.97114	0	0	0.99122
2	cohort	0.2	0.55	0	250	1133.49	212.246	0.8189	0.93262	0.00022	0.00026	0.97282
2	concurrent	0.55	0.35	0.3	250	1123.07	203.78	0.93186	0.98518	0	0	0.99656
2	cohort	0.35	0.55	0	250	1132.17	210.946	0.83348	0.94004	2e-05	4e-05	0.97624
2	concurrent	0.45	0.1	0.3	250	1169.78	232.876	0.52184	0.67994	0.00146	0.00192	0.773
2	concurrent	0.2	0.1	0.3	250	1137.34	212.317	6e-05	6e-05	0.79464	0.94468		6e-05
2	cohort	0.55	0.35	0.3	250	1129.63	209.501	0.85604	0.94906	4e-05	4e-05	0.98166
2	concurrent	0.35	0.1	0.3	250	1226.6	255.294	0.07612	0.1038	0.0558	0.09658	0.11908
2	cohort	0.45	0.1	0.3	250	1178.25	238.129	0.44784	0.58968	0.00392	0.00582	0.68718
2	cohort	0.2	0.1	0.3	250	1144.33	218.185	0.00022	0.00022	0.71994	0.89694		0.00022
2	concurrent	0.55	0.45	0.3	250	1121.42	202.745	0.9469	0.99046	0	0	0.9979
2	concurrent	0.45	0.35	0.3	250	1168.43	232.294	0.5327	0.68512	0.00054	0.00082	0.77648
2	cohort	0.35	0.1	0.3	250	1222.48	254.04	0.08524	0.11606	0.07208	0.12558	0.13286
2	concurrent	0.2	0.35	0.3	250	1213.68	250.577	0.03344	0.04364	0.17756	0.32804	0.04834
2	cohort	0.55	0.45	0.3	250	1126.27	206.899	0.89152	0.9666	0	0	0.98922
2	cohort	0.45	0.35	0.3	250	1176.19	237.733	0.46318	0.60438	0.0017	0.00292	0.69712
2	concurrent	0.35	0.35	0.3	250	1227.87	255.714	0.1063	0.13964	0.01794	0.04132	0.15812
2	cohort	0.2	0.35	0.3	250	1214.31	250.817	0.03402	0.04504	0.17208	0.32188	0.0508
2	concurrent	0.55	0.55	0.3	250	1117.49	200.281	0.98502	0.99872	0	0	0.9998
2	concurrent	0.45	0.45	0.3	250	1150.69	222.773	0.67412	0.81708	8e-05	0.00012	0.88666
2	cohort	0.35	0.35	0.3	250	1225.76	255.091	0.11314	0.15102	0.02426	0.05298	0.1722
2	cohort	0.55	0.55	0.3	250	1119.38	201.846	0.96236	0.99336	0	0	0.99864
2	concurrent	0.2	0.45	0.3	250	1186.53	241.078	0.38692	0.52256	0.00884	0.01416	0.61156
2	cohort	0.45	0.45	0.3	250	1157.37	228.16	0.6072	0.75346	0.0003	0.00036	0.83736
2	concurrent	0.55	0.1	0.7	250	1123	203.841	0.93144	0.98526	2e-05	2e-05	0.99632
2	concurrent	0.35	0.45	0.3	250	1182.39	239.998	0.42052	0.55602	0.00128	0.00242	0.64266
2	cohort	0.2	0.45	0.3	250	1193.24	244.227	0.33344	0.46148	0.01334	0.0226	0.55042
2	concurrent	0.45	0.55	0.3	250	1123.15	203.982	0.92854	0.98386	0	0	0.996
2	cohort	0.55	0.1	0.7	250	1129.95	209.427	0.85608	0.94926	0	0	0.9838
2	cohort	0.35	0.45	0.3	250	1187.47	242.352	0.38246	0.51284	0.0024	0.00472	0.60188
2	concurrent	0.2	0.55	0.3	250	1127.81	207.183	0.88352	0.96572	6e-05	6e-05	0.98884
2	cohort	0.45	0.55	0.3	250	1127.31	207.67	0.8809	0.96308	2e-05	2e-05	0.98732
2	concurrent	0.55	0.35	0.7	250	1122.71	203.849	0.93134	0.98562	0	0	0.99634
2	concurrent	0.35	0.55	0.3	250	1126.8	206.721	0.89002	0.96924	0	0	0.9902
2	cohort	0.2	0.55	0.3	250	1134.22	212.134	0.81666	0.9306	0.0003	0.00038	0.97332
2	concurrent	0.45	0.1	0.7	250	1169.99	233.021	0.52218	0.6747	0.00148	0.0019	0.76786
2	cohort	0.55	0.35	0.7	250	1130.03	209.477	0.85494	0.9496	8e-05	0.0001	0.9824
2	cohort	0.35	0.55	0.3	250	1132.84	211.481	0.82656	0.936	4e-05	4e-05	0.97474
2	concurrent	0.2	0.1	0.7	250	1137.24	212.179	0	0	0.79564	0.94678		0
2	cohort	0.45	0.1	0.7	250	1178.53	238.456	0.44468	0.58704	0.0035	0.00524	0.68568
2	concurrent	0.55	0.45	0.7	250	1122.07	203.351	0.93872	0.98712	0	0	0.99716
2	cohort	0.2	0.1	0.7	250	1144.16	217.938	0.00024	0.00024	0.71998	0.89896		0.00024
2	concurrent	0.35	0.1	0.7	250	1226.36	255.262	0.07552	0.10408	0.05774	0.0984	0.11984
2	cohort	0.55	0.45	0.7	250	1128.36	208.513	0.86946	0.95658	4e-05	4e-05	0.98568
2	concurrent	0.45	0.35	0.7	250	1169.07	232.713	0.52562	0.68086	0.00098	0.00144	0.76978
2	concurrent	0.2	0.35	0.7	250	1211.81	249.769	0.03206	0.04226	0.19428	0.34126	0.04664
2	cohort	0.35	0.1	0.7	250	1222.38	254.118	0.08552	0.11576	0.07148	0.12618	0.1328
2	concurrent	0.55	0.55	0.7	250	1118.55	201.044	0.97394	0.99604	0	0	0.99946
2	cohort	0.45	0.35	0.7	250	1176.58	237.56	0.4595	0.60188	0.00284	0.00472	0.69576
2	cohort	0.2	0.35	0.7	250	1210.84	249.788	0.03446	0.04532	0.1961	0.33782	0.05096
2	concurrent	0.35	0.35	0.7	250	1226.73	255.334	0.09876	0.13038	0.03248	0.06312	0.15
2	cohort	0.55	0.55	0.7	250	1121.51	203.46	0.9393	0.98662	0	0	0.9969
2	concurrent	0.45	0.45	0.7	250	1155.91	225.907	0.63216	0.77802	0.00022	0.00034	0.8541
2	concurrent	0.2	0.45	0.7	250	1187.13	241.545	0.38284	0.51642	0.0101	0.0151	0.6069
2	cohort	0.35	0.35	0.7	250	1224.71	254.682	0.10662	0.14226	0.03822	0.0783	0.16246
2	cohort	0.45	0.45	0.7	250	1163.62	231.427	0.55664	0.7017	0.00074	0.0011	0.78992
2	cohort	0.2	0.45	0.7	250	1192.23	243.972	0.33606	0.46322	0.016	0.02466	0.55208
2	concurrent	0.35	0.45	0.7	250	1184.9	240.814	0.4029	0.53636	0.00308	0.00592	0.62414
2	concurrent	0.45	0.55	0.7	250	1125.47	205.75	0.90566	0.97228	0	0	0.99102
2	concurrent	0.2	0.55	0.7	250	1127.89	207.139	0.88282	0.96644	8e-05	8e-05	0.9895
2	cohort	0.35	0.45	0.7	250	1190.01	243.424	0.36046	0.48674	0.00552	0.0103	0.57386
2	cohort	0.45	0.55	0.7	250	1130.24	209.656	0.85204	0.9482	4e-05	4e-05	0.98138
2	cohort	0.2	0.55	0.7	250	1133.65	212.112	0.8188	0.93332	0.0003	0.00032	0.97342
2	concurrent	0.35	0.55	0.7	250	1127.51	207.103	0.88534	0.9655	6e-05	6e-05	0.9888
2	cohort	0.35	0.55	0.7	250	1133.9	212.196	0.81732	0.93148	0.00012	0.00012	0.97248
3	concurrent	0.2	0.1	-0.3	150	750	164.885	0.0003	0.00032	0.66444	0.87134		0.00032
3	concurrent	0.55	0.1	-0.3	150	750	163.223	0.79662	0.89592	0.00026	0.00028	0.9388
3	concurrent	0.35	0.1	-0.3	150	750	175.432	0.0799	0.09662	0.08346	0.1426	0.10328
3	concurrent	0.45	0.1	-0.3	150	750	171.768	0.39206	0.48796	0.00698	0.01038	0.54342
3	cohort	0.55	0.1	-0.3	150	750	164.973	0.71486	0.8482	0.00084	0.00098	0.90294
3	cohort	0.2	0.1	-0.3	150	750	166.401	0.00096	0.00102	0.60646	0.81642		0.00104
3	cohort	0.45	0.1	-0.3	150	750	172.215	0.36138	0.47182	0.01224	0.0192	0.52722
3	cohort	0.35	0.1	-0.3	150	750	175.055	0.09174	0.11538	0.09314	0.16036	0.1251
3	concurrent	0.55	0.35	-0.3	150	750	163.279	0.79876	0.89846	2e-05	2e-05	0.9406
3	concurrent	0.2	0.35	-0.3	150	750	174.94	0.01878	0.02144	0.12846	0.28446	0.02234
3	concurrent	0.45	0.35	-0.3	150	750	171.515	0.4049	0.50046	0.0006	0.00116	0.554
3	concurrent	0.35	0.35	-0.3	150	750	176.355	0.0993	0.1168	0.0102	0.03002	0.12402
3	cohort	0.55	0.35	-0.3	150	750	164.718	0.72484	0.85482	8e-05	8e-05	0.90618
3	cohort	0.2	0.35	-0.3	150	750	174.932	0.02648	0.0298	0.11824	0.27172	0.0307
3	cohort	0.45	0.35	-0.3	150	750	172.084	0.37834	0.48674	0.00142	0.00324	0.54204
3	cohort	0.35	0.35	-0.3	150	750	175.985	0.11658	0.14328	0.01436	0.03978	0.15364
3	concurrent	0.55	0.45	-0.3	150	750	162.294	0.846	0.93	0	0	0.96188
3	concurrent	0.2	0.45	-0.3	150	750	175.041	0.19044	0.2401	0.01298	0.02784	0.26526
3	concurrent	0.45	0.45	-0.3	150	750	169.443	0.52186	0.62978	4e-05	8e-05	0.68442
3	concurrent	0.35	0.45	-0.3	150	750	174.326	0.2619	0.32212	0.00092	0.00202	0.351
3	cohort	0.55	0.45	-0.3	150	750	163.538	0.78918	0.8979	0	0	0.93886
3	cohort	0.2	0.45	-0.3	150	750	174.844	0.20276	0.2477	0.01644	0.03744	0.27462
3	cohort	0.45	0.45	-0.3	150	750	169.759	0.50948	0.62324	0.00014	0.00034	0.67924
3	cohort	0.35	0.45	-0.3	150	750	173.984	0.282	0.3439	0.0012	0.00364	0.37526
3	concurrent	0.55	0.55	-0.3	150	750	160.474	0.93772	0.98142	0	0	0.9932
3	concurrent	0.2	0.55	-0.3	150	750	167.376	0.60484	0.72868	0.00032	0.00062	0.79584
3	concurrent	0.45	0.55	-0.3	150	750	163.618	0.78408	0.88366	0	0	0.92508
3	concurrent	0.35	0.55	-0.3	150	750	166.563	0.65186	0.76736	0	4e-05	0.8298
3	cohort	0.55	0.55	-0.3	150	750	161.119	0.9052	0.96744	0	0	0.98608
3	cohort	0.45	0.55	-0.3	150	750	164.26	0.7641	0.86436	2e-05	2e-05	0.90976
3	cohort	0.2	0.55	-0.3	150	750	167.944	0.59394	0.70672	0.00082	0.00128	0.7758
3	cohort	0.35	0.55	-0.3	150	750	166.922	0.64556	0.75326	0.00012	0.00016	0.81468
3	concurrent	0.55	0.1	0	150	750	163.355	0.79496	0.89532	0.0001	0.00012	0.9394
3	concurrent	0.2	0.1	0	150	750	165.029	0.00038	0.00038	0.66586	0.86818		0.00038
3	concurrent	0.45	0.1	0	150	750	171.622	0.39256	0.48946	0.00616	0.00944	0.54466
3	concurrent	0.35	0.1	0	150	750	175.49	0.08344	0.0997	0.08166	0.13888	0.10656
3	cohort	0.55	0.1	0	150	750	164.982	0.7175	0.84602	0.0006	0.00074	0.9006
3	cohort	0.2	0.1	0	150	750	166.356	0.00128	0.0013	0.61228	0.82044		0.0013
3	cohort	0.45	0.1	0	150	750	172.083	0.35986	0.4696	0.01202	0.01844	0.52606
3	cohort	0.35	0.1	0	150	750	175.031	0.09384	0.11666	0.09554	0.16258	0.12624
3	concurrent	0.55	0.35	0	150	750	163.275	0.79588	0.89584	0.0001	0.00012	0.9382
3	concurrent	0.2	0.35	0	150	750	174.849	0.01904	0.021	0.14112	0.29582	0.02174
3	concurrent	0.45	0.35	0	150	750	171.711	0.40232	0.49784	0.00126	0.00246	0.5537
3	concurrent	0.35	0.35	0	150	750	176.31	0.09552	0.11468	0.01606	0.0412	0.1221
3	cohort	0.55	0.35	0	150	750	164.743	0.72174	0.85272	0.00018	0.00028	0.90434
3	cohort	0.2	0.35	0	150	750	174.834	0.02644	0.0301	0.13246	0.28616	0.03104
3	cohort	0.45	0.35	0	150	750	172.151	0.37148	0.4822	0.00246	0.00522	0.53762
3	cohort	0.35	0.35	0	150	750	175.906	0.11376	0.13966	0.02092	0.05212	0.1498
3	concurrent	0.55	0.45	0	150	750	162.584	0.83096	0.91838	0	0	0.9534
3	concurrent	0.2	0.45	0	150	750	174.901	0.19092	0.23946	0.01606	0.03186	0.26502
3	concurrent	0.45	0.45	0	150	750	169.724	0.50856	0.61132	0.00014	0.00028	0.66334
3	concurrent	0.35	0.45	0	150	750	174.49	0.252	0.30808	0.00204	0.00458	0.33666
3	cohort	0.55	0.45	0	150	750	163.792	0.77448	0.8865	2e-05	4e-05	0.92946
3	cohort	0.45	0.45	0	150	750	170.072	0.4931	0.60516	0.00028	0.00072	0.66096
3	cohort	0.2	0.45	0	150	750	174.708	0.20632	0.25292	0.01966	0.04054	0.2796
3	cohort	0.35	0.45	0	150	750	174.129	0.27806	0.33766	0.00302	0.00658	0.36664
3	concurrent	0.55	0.55	0	150	750	160.851	0.91888	0.9719	0	0	0.98762
3	concurrent	0.45	0.55	0	150	750	164.31	0.76072	0.86222	0	0	0.9066
3	concurrent	0.2	0.55	0	150	750	167.397	0.60722	0.72952	0.00074	0.00104	0.7976
3	concurrent	0.35	0.55	0	150	750	166.692	0.63914	0.75714	6e-05	8e-05	0.81864
3	cohort	0.55	0.55	0	150	750	161.533	0.8846	0.9556	0	0	0.97866
3	cohort	0.45	0.55	0	150	750	164.695	0.74042	0.8444	2e-05	4e-05	0.89336
3	cohort	0.2	0.55	0	150	750	168.019	0.59454	0.70514	0.0015	0.00226	0.77276
3	cohort	0.35	0.55	0	150	750	167.334	0.63224	0.7408	8e-05	0.00028	0.80328
3	concurrent	0.55	0.1	0.3	150	750	163.331	0.79496	0.89544	0.00022	0.00024	0.93934
3	concurrent	0.45	0.1	0.3	150	750	171.638	0.3927	0.48802	0.00602	0.00928	0.54318
3	concurrent	0.2	0.1	0.3	150	750	164.947	0.00032	0.00036	0.66848	0.86844		0.00036
3	concurrent	0.35	0.1	0.3	150	750	175.403	0.08294	0.09894	0.08188	0.13888	0.1056
3	cohort	0.55	0.1	0.3	150	750	164.968	0.71462	0.84766	0.00088	0.00126	0.90392
3	cohort	0.2	0.1	0.3	150	750	166.454	0.00104	0.00112	0.61408	0.81704		0.00112
3	cohort	0.45	0.1	0.3	150	750	172.096	0.36164	0.47122	0.01184	0.01872	0.52722
3	cohort	0.35	0.1	0.3	150	750	174.926	0.0926	0.11686	0.09738	0.166	0.12678
3	concurrent	0.55	0.35	0.3	150	750	163.387	0.79534	0.89632	4e-05	6e-05	0.9396
3	concurrent	0.2	0.35	0.3	150	750	174.647	0.0195	0.02204	0.15656	0.31194	0.02266
3	concurrent	0.45	0.35	0.3	150	750	171.731	0.39718	0.49344	0.00246	0.0048	0.54862
3	concurrent	0.35	0.35	0.3	150	750	176.153	0.09668	0.1138	0.02532	0.05842	0.12058
3	cohort	0.55	0.35	0.3	150	750	164.785	0.72224	0.85054	0.00024	0.00038	0.9053
3	cohort	0.2	0.35	0.3	150	750	174.587	0.02652	0.03	0.15168	0.30432	0.03104
3	cohort	0.45	0.35	0.3	150	750	172.104	0.36804	0.47828	0.00446	0.00886	0.53332
3	cohort	0.35	0.35	0.3	150	750	175.755	0.11478	0.14034	0.02948	0.06878	0.15024
3	concurrent	0.55	0.45	0.3	150	750	162.954	0.82074	0.91064	6e-05	8e-05	0.9481
3	concurrent	0.45	0.45	0.3	150	750	170.114	0.48762	0.58756	0.00042	0.00062	0.64106
3	concurrent	0.2	0.45	0.3	150	750	174.965	0.18916	0.23708	0.01978	0.03634	0.26184
3	cohort	0.55	0.45	0.3	150	750	164.137	0.75444	0.87338	0.00014	0.00018	0.91998
3	concurrent	0.35	0.45	0.3	150	750	174.456	0.2433	0.2988	0.00392	0.00794	0.32602
3	cohort	0.45	0.45	0.3	150	750	170.335	0.4722	0.58382	0.00094	0.00158	0.63838
3	cohort	0.2	0.45	0.3	150	750	174.64	0.20506	0.25242	0.02536	0.04826	0.27872
3	concurrent	0.55	0.55	0.3	150	750	161.337	0.89678	0.95858	0	0	0.9798
3	cohort	0.35	0.45	0.3	150	750	174.125	0.27188	0.32758	0.00592	0.01214	0.3576
3	concurrent	0.45	0.55	0.3	150	750	164.774	0.7349	0.83974	0	2e-05	0.88842
3	concurrent	0.2	0.55	0.3	150	750	167.444	0.60522	0.72916	0.00076	0.00112	0.79594
3	cohort	0.55	0.55	0.3	150	750	162.021	0.86326	0.94224	2e-05	2e-05	0.96984
3	concurrent	0.35	0.55	0.3	150	750	166.94	0.62972	0.74834	0.00018	0.0003	0.81018
3	cohort	0.45	0.55	0.3	150	750	165.531	0.7128	0.81742	4e-05	0.0001	0.8688
3	cohort	0.2	0.55	0.3	150	750	168.011	0.59448	0.70692	0.00182	0.0028	0.77408
3	concurrent	0.55	0.1	0.7	150	750	163.371	0.79536	0.89514	0.00024	0.00028	0.93896
3	cohort	0.35	0.55	0.3	150	750	167.394	0.62394	0.73178	0.00052	0.00084	0.7941
3	concurrent	0.45	0.1	0.7	150	750	171.768	0.39242	0.48882	0.00658	0.0095	0.54606
3	cohort	0.55	0.1	0.7	150	750	164.956	0.71596	0.84844	0.00064	0.00088	0.90232
3	concurrent	0.2	0.1	0.7	150	750	165.099	0.0006	0.00062	0.664	0.86476		0.00062
3	concurrent	0.35	0.1	0.7	150	750	175.488	0.08058	0.09632	0.08014	0.13902	0.10346
3	concurrent	0.55	0.35	0.7	150	750	163.366	0.79348	0.89372	0.00016	0.0002	0.93688
3	cohort	0.2	0.1	0.7	150	750	166.352	0.00116	0.00124	0.61684	0.81878		0.00124
3	cohort	0.45	0.1	0.7	150	750	172.141	0.36138	0.46998	0.01204	0.01922	0.52508
3	cohort	0.35	0.1	0.7	150	750	174.994	0.09248	0.11594	0.0973	0.16292	0.12536
3	cohort	0.55	0.35	0.7	150	750	164.781	0.71726	0.8512	0.00064	0.0008	0.90414
3	concurrent	0.45	0.35	0.7	150	750	171.756	0.39242	0.48738	0.00534	0.00804	0.54108
3	concurrent	0.2	0.35	0.7	150	750	174.321	0.0191	0.02194	0.18222	0.33056	0.02254
3	concurrent	0.35	0.35	0.7	150	750	175.943	0.09268	0.10924	0.0432	0.08678	0.11538
3	concurrent	0.55	0.45	0.7	150	750	163.072	0.8035	0.89926	2e-05	4e-05	0.9406
3	cohort	0.45	0.35	0.7	150	750	172.188	0.36332	0.47208	0.0082	0.01408	0.52824
3	cohort	0.2	0.35	0.7	150	750	174.257	0.02732	0.0311	0.17934	0.33044	0.03202
3	cohort	0.35	0.35	0.7	150	750	175.502	0.10782	0.13228	0.04878	0.10092	0.1426
3	cohort	0.55	0.45	0.7	150	750	164.523	0.73556	0.8611	0.0004	0.00056	0.9112
3	concurrent	0.45	0.45	0.7	150	750	170.694	0.45714	0.55344	0.0016	0.00256	0.60722
3	concurrent	0.2	0.45	0.7	150	750	174.915	0.18784	0.23484	0.02388	0.0393	0.26074
3	concurrent	0.35	0.45	0.7	150	750	174.62	0.23062	0.28298	0.00936	0.01766	0.30968
3	concurrent	0.55	0.55	0.7	150	750	162.097	0.86296	0.9367	2e-05	4e-05	0.96554
3	cohort	0.45	0.45	0.7	150	750	171.054	0.43772	0.54516	0.00294	0.00558	0.59886
3	cohort	0.2	0.45	0.7	150	750	174.661	0.20302	0.24912	0.03072	0.05438	0.27662
3	cohort	0.35	0.45	0.7	150	750	174.216	0.2507	0.30462	0.01228	0.02486	0.33318
3	cohort	0.55	0.55	0.7	150	750	162.85	0.82058	0.91474	6e-05	8e-05	0.95128
3	concurrent	0.45	0.55	0.7	150	750	165.861	0.69032	0.80094	0.00012	0.00014	0.85518
3	concurrent	0.2	0.55	0.7	150	750	167.266	0.60888	0.73416	0.001	0.00132	0.80074
3	concurrent	0.35	0.55	0.7	150	750	167.258	0.62004	0.73824	0.00066	0.00076	0.80304
3	cohort	0.45	0.55	0.7	150	750	166.42	0.67194	0.77988	0.00032	0.0006	0.83628
3	cohort	0.2	0.55	0.7	150	750	167.942	0.59712	0.70764	0.00154	0.0024	0.77762
3	concurrent	0.55	0.1	-0.3	250	1128.45	208.276	0.87506	0.95078	2e-05	2e-05	0.97716
3	cohort	0.35	0.55	0.7	150	750	167.706	0.6086	0.71712	0.00108	0.00176	0.78296
3	concurrent	0.2	0.1	-0.3	250	1137.34	212.495	4e-05	4e-05	0.79236	0.94344		4e-05
3	concurrent	0.45	0.1	-0.3	250	1185.75	242.054	0.39736	0.4933	0.0012	0.00146	0.55024
3	cohort	0.55	0.1	-0.3	250	1132.14	212.215	0.83336	0.91666	2e-05	2e-05	0.95476
3	concurrent	0.35	0.1	-0.3	250	1232.4	256.893	0.03974	0.0464	0.0562	0.09612	0.0487
3	cohort	0.2	0.1	-0.3	250	1144.81	218.142	0.0001	0.0001	0.71644	0.8978		0.0001
3	concurrent	0.55	0.35	-0.3	250	1128.2	207.996	0.8796	0.95204	0	0	0.9781
3	cohort	0.45	0.1	-0.3	250	1186.61	242.875	0.3896	0.47926	0.0035	0.00572	0.53592
3	cohort	0.35	0.1	-0.3	250	1226.96	255.458	0.05842	0.06856	0.07124	0.12448	0.07244
3	cohort	0.55	0.35	-0.3	250	1132.11	211.823	0.83534	0.91878	0	0	0.95508
3	concurrent	0.2	0.35	-0.3	250	1222.29	252.871	0.0048	0.00514	0.15374	0.31282	0.00514
3	concurrent	0.45	0.35	-0.3	250	1186.57	242.189	0.39358	0.49064	0.00012	0.00024	0.54704
3	concurrent	0.35	0.35	-0.3	250	1240.51	258.938	0.04322	0.04994	0.00712	0.01814	0.05212
3	concurrent	0.55	0.45	-0.3	250	1125.16	206.041	0.90726	0.96536	0	0	0.98438
3	cohort	0.2	0.35	-0.3	250	1223.38	253.288	0.00748	0.00824	0.1452	0.2977	0.00844
3	cohort	0.45	0.35	-0.3	250	1185.8	242.499	0.3972	0.48584	0.00036	0.00078	0.5416
3	cohort	0.35	0.35	-0.3	250	1235.96	257.825	0.06708	0.07746	0.01086	0.02826	0.08166
3	cohort	0.55	0.45	-0.3	250	1128.25	209.368	0.8696	0.9404	0	0	0.96974
3	concurrent	0.45	0.45	-0.3	250	1171.63	236.071	0.49984	0.60238	0	0	0.65732
3	concurrent	0.2	0.45	-0.3	250	1223.16	254.637	0.1475	0.18264	0.0065	0.01148	0.2016
3	concurrent	0.35	0.45	-0.3	250	1217.12	253.246	0.18648	0.2269	0.00014	0.00034	0.24578
3	concurrent	0.55	0.55	-0.3	250	1118.44	200.997	0.97492	0.99508	0	0	0.9985
3	cohort	0.45	0.45	-0.3	250	1171.27	236.64	0.50052	0.59696	4e-05	4e-05	0.653
3	cohort	0.2	0.45	-0.3	250	1221.09	254.03	0.15926	0.19778	0.00856	0.01654	0.22072
3	cohort	0.55	0.55	-0.3	250	1119.98	202.627	0.95488	0.98698	0	0	0.99526
3	cohort	0.35	0.45	-0.3	250	1213.72	252.096	0.21216	0.25822	0.0006	0.00118	0.2823
3	concurrent	0.45	0.55	-0.3	250	1133.15	212.221	0.82912	0.91522	0	0	0.95048
3	concurrent	0.2	0.55	-0.3	250	1149.49	223.266	0.68174	0.8015	4e-05	4e-05	0.85974
3	concurrent	0.55	0.1	0	250	1127.9	207.815	0.8814	0.95372	0	0	0.97754
3	concurrent	0.35	0.55	-0.3	250	1147.57	222.283	0.6972	0.81346	0	0	0.87116
3	cohort	0.45	0.55	-0.3	250	1134.68	214.476	0.8068	0.8948	0	0	0.93564
3	cohort	0.2	0.55	-0.3	250	1153.26	226.288	0.64466	0.7624	0.00012	0.00018	0.82998
3	cohort	0.55	0.1	0	250	1132.49	212.264	0.83094	0.91692	4e-05	4e-05	0.95466
3	cohort	0.35	0.55	-0.3	250	1149.88	224.726	0.67076	0.78168	0	0	0.8442
3	concurrent	0.45	0.1	0	250	1186.9	242.432	0.39002	0.48582	0.0013	0.00162	0.54058
3	concurrent	0.2	0.1	0	250	1137.59	212.446	0	0	0.7921	0.94478		0
3	concurrent	0.55	0.35	0	250	1127.91	208.002	0.87994	0.95244	0	0	0.97728
3	concurrent	0.35	0.1	0	250	1232.42	256.97	0.03952	0.04578	0.05652	0.09716	0.04802
3	cohort	0.2	0.1	0	250	1144.46	218.024	6e-05	6e-05	0.72172	0.89918		6e-05
3	cohort	0.45	0.1	0	250	1186.17	242.781	0.39014	0.48022	0.00366	0.00548	0.53592
3	cohort	0.55	0.35	0	250	1131.8	212.001	0.83468	0.91774	0	0	0.95464
3	cohort	0.35	0.1	0	250	1226.55	255.322	0.05946	0.06986	0.0732	0.12662	0.07348
3	concurrent	0.55	0.45	0	250	1126.03	206.901	0.89644	0.9588	0	0	0.98088
3	concurrent	0.45	0.35	0	250	1186.11	241.715	0.39958	0.49954	0.00018	0.00042	0.55324
3	concurrent	0.2	0.35	0	250	1220.64	252.578	0.00444	0.0048	0.16464	0.31812	0.00482
3	concurrent	0.35	0.35	0	250	1239.78	258.718	0.04364	0.0503	0.01176	0.02906	0.05234
3	cohort	0.55	0.45	0	250	1129.85	210.519	0.85396	0.93002	0	0	0.96194
3	cohort	0.45	0.35	0	250	1185.86	242.675	0.39476	0.4837	0.00082	0.00152	0.5381
3	cohort	0.2	0.35	0	250	1221.26	252.748	0.00754	0.00826	0.16012	0.30866	0.00844
3	concurrent	0.55	0.55	0	250	1119.71	202.045	0.96178	0.9896	0	0	0.99668
3	cohort	0.35	0.35	0	250	1235.22	257.603	0.06538	0.07518	0.01634	0.03986	0.07962
3	concurrent	0.45	0.45	0	250	1174.29	237.045	0.4836	0.58394	2e-05	2e-05	0.63688
3	concurrent	0.2	0.45	0	250	1222.82	254.463	0.14996	0.18644	0.00808	0.0131	0.20404
3	cohort	0.55	0.55	0	250	1121.7	203.856	0.93838	0.97898	0	0	0.99186
3	concurrent	0.35	0.45	0	250	1218.24	253.47	0.1825	0.22272	0.00046	0.00104	0.2411
3	cohort	0.45	0.45	0	250	1173.62	237.537	0.48528	0.57978	6e-05	0.0001	0.63462
3	cohort	0.2	0.45	0	250	1220.53	253.944	0.15916	0.19832	0.01054	0.01908	0.22192
3	concurrent	0.55	0.1	0.3	250	1127.8	207.832	0.88256	0.95358	0	0	0.9789
3	cohort	0.35	0.45	0	250	1213.83	252.344	0.20886	0.25066	0.00142	0.00262	0.27696
3	concurrent	0.45	0.55	0	250	1135.21	213.956	0.80716	0.89958	0	0	0.93666
3	concurrent	0.2	0.55	0	250	1149.28	223	0.68396	0.8017	8e-05	8e-05	0.86194
3	cohort	0.55	0.1	0.3	250	1132.68	212.228	0.82888	0.9144	6e-05	6e-05	0.95388
3	concurrent	0.35	0.55	0	250	1148.58	222.318	0.69174	0.81012	0	0	0.8699
3	cohort	0.45	0.55	0	250	1137.28	216.322	0.7826	0.87464	0	0	0.91908
3	cohort	0.2	0.55	0	250	1153.3	226.276	0.6442	0.76292	0.00028	0.00034	0.82854
3	concurrent	0.55	0.35	0.3	250	1127.77	207.764	0.88152	0.95356	0	0	0.9774
3	cohort	0.35	0.55	0	250	1151	225.16	0.66236	0.77636	2e-05	4e-05	0.83958
3	concurrent	0.45	0.1	0.3	250	1186.39	242.155	0.39406	0.4883	0.0014	0.00164	0.54464
3	concurrent	0.2	0.1	0.3	250	1137.22	211.982	2e-05	2e-05	0.79768	0.9462		2e-05
3	cohort	0.55	0.35	0.3	250	1132.06	211.931	0.83438	0.91852	2e-05	2e-05	0.95518
3	concurrent	0.35	0.1	0.3	250	1232.52	256.951	0.03832	0.04496	0.05746	0.09694	0.04708
3	cohort	0.45	0.1	0.3	250	1185.3	242.645	0.3929	0.48172	0.00394	0.0056	0.53718
3	cohort	0.2	0.1	0.3	250	1144.26	217.851	0.00012	0.00012	0.72106	0.89866		0.00012
3	concurrent	0.55	0.45	0.3	250	1126.73	206.966	0.89338	0.95882	0	0	0.98082
3	cohort	0.35	0.1	0.3	250	1226.58	255.317	0.05984	0.07	0.07136	0.12396	0.07374
3	concurrent	0.45	0.35	0.3	250	1186.44	242.027	0.3951	0.49326	0.00056	0.00076	0.54804
3	concurrent	0.2	0.35	0.3	250	1218.65	251.942	0.0047	0.00502	0.17902	0.33004	0.00504
3	cohort	0.55	0.45	0.3	250	1130.82	210.888	0.84748	0.926	0	0	0.9618
3	concurrent	0.55	0.55	0.3	250	1121	202.965	0.94814	0.98542	0	0	0.99484
3	cohort	0.45	0.35	0.3	250	1185.21	242.566	0.39836	0.48562	0.0016	0.00246	0.54044
3	concurrent	0.35	0.35	0.3	250	1238.47	258.43	0.04322	0.04992	0.01858	0.04238	0.05206
3	cohort	0.2	0.35	0.3	250	1218.21	251.93	0.00754	0.00822	0.1746	0.32348	0.0084
3	cohort	0.55	0.55	0.3	250	1123.21	205.23	0.92206	0.97098	0	0	0.98744
3	concurrent	0.45	0.45	0.3	250	1175.58	237.941	0.472	0.56816	2e-05	4e-05	0.62018
3	cohort	0.35	0.35	0.3	250	1234.07	257.243	0.06584	0.07664	0.02392	0.05498	0.08078
3	concurrent	0.2	0.45	0.3	250	1221.99	254.47	0.15148	0.18724	0.00874	0.01414	0.20506
3	concurrent	0.55	0.1	0.7	250	1127.99	208.042	0.87938	0.95238	0	0	0.97736
3	cohort	0.45	0.45	0.3	250	1175.27	238.272	0.47164	0.56422	0.00014	0.00022	0.61872
3	concurrent	0.35	0.45	0.3	250	1218.32	253.547	0.18074	0.21902	0.0014	0.00234	0.23628
3	cohort	0.2	0.45	0.3	250	1220.11	253.875	0.15844	0.1965	0.01314	0.0217	0.22142
3	cohort	0.55	0.1	0.7	250	1132.28	212.349	0.82966	0.9152	8e-05	0.0001	0.95446
3	concurrent	0.45	0.55	0.3	250	1138.31	216.017	0.77936	0.87756	0	0	0.9214
3	concurrent	0.2	0.55	0.3	250	1149.81	223.453	0.67822	0.79596	0.00012	0.00012	0.85738
3	cohort	0.35	0.45	0.3	250	1214.35	252.5	0.20334	0.24498	0.00272	0.005	0.27004
3	concurrent	0.55	0.35	0.7	250	1128.04	207.851	0.88004	0.95268	2e-05	2e-05	0.97808
3	cohort	0.45	0.55	0.3	250	1140.42	218.375	0.75558	0.85274	0	0	0.90262
3	concurrent	0.35	0.55	0.3	250	1148.4	222.706	0.68954	0.80692	0	0	0.86602
3	cohort	0.2	0.55	0.3	250	1152.89	225.902	0.64858	0.76572	0.00034	0.00036	0.8315
3	cohort	0.55	0.35	0.7	250	1132.77	212.137	0.82952	0.91534	6e-05	6e-05	0.95462
3	concurrent	0.45	0.1	0.7	250	1185.55	241.929	0.39788	0.49434	0.00158	0.00204	0.54902
3	concurrent	0.2	0.1	0.7	250	1137.1	212.404	2e-05	2e-05	0.79456	0.94564		2e-05
3	cohort	0.35	0.55	0.3	250	1151.33	225.326	0.6594	0.77378	2e-05	2e-05	0.8382
3	concurrent	0.55	0.45	0.7	250	1127.61	207.685	0.88342	0.95444	0	0	0.97876
3	cohort	0.45	0.1	0.7	250	1186.09	242.773	0.388	0.47692	0.00412	0.00574	0.5343
3	cohort	0.2	0.1	0.7	250	1144.1	218.229	0.0001	0.0001	0.71996	0.89804		0.0001
3	concurrent	0.35	0.1	0.7	250	1232.19	256.842	0.03994	0.04604	0.05748	0.0973	0.04836
3	cohort	0.55	0.45	0.7	250	1131.73	211.67	0.83774	0.9193	0	0	0.9574
3	concurrent	0.45	0.35	0.7	250	1186.2	242.022	0.39484	0.49256	0.00084	0.00132	0.54698
3	concurrent	0.2	0.35	0.7	250	1215.63	251.244	0.00458	0.00496	0.19592	0.3384	0.005
3	concurrent	0.55	0.55	0.7	250	1123.62	204.914	0.92186	0.97368	0	0	0.98856
3	cohort	0.35	0.1	0.7	250	1226.9	255.418	0.05688	0.06612	0.07456	0.12696	0.07116
3	cohort	0.45	0.35	0.7	250	1186.32	242.66	0.39154	0.48132	0.00268	0.00458	0.53694
3	cohort	0.55	0.55	0.7	250	1126.27	207.569	0.89172	0.95262	0	0	0.97658
3	cohort	0.2	0.35	0.7	250	1215.25	251.144	0.00718	0.00786	0.19502	0.33936	0.00798
3	concurrent	0.35	0.35	0.7	250	1236.8	258.014	0.04202	0.04824	0.02942	0.05928	0.05026
3	concurrent	0.45	0.45	0.7	250	1180.65	239.877	0.43598	0.5308	0.00032	0.0005	0.58492
3	concurrent	0.2	0.45	0.7	250	1221.85	254.331	0.1517	0.18796	0.01032	0.01588	0.2058
3	cohort	0.35	0.35	0.7	250	1231.31	256.588	0.06454	0.0751	0.04062	0.07892	0.07964
3	cohort	0.45	0.45	0.7	250	1179.26	240.16	0.4414	0.5298	0.00056	0.00098	0.58412
3	cohort	0.2	0.45	0.7	250	1219.13	253.706	0.15914	0.19826	0.01674	0.02558	0.22024
3	concurrent	0.35	0.45	0.7	250	1219.36	253.823	0.17026	0.20754	0.00352	0.00658	0.22486
3	concurrent	0.45	0.55	0.7	250	1142.9	219.142	0.73936	0.84402	0	0	0.89402
3	concurrent	0.2	0.55	0.7	250	1149.36	223.281	0.6809	0.80066	2e-05	2e-05	0.8594
3	cohort	0.35	0.45	0.7	250	1216.29	252.902	0.18936	0.22922	0.00598	0.01064	0.25278
3	cohort	0.45	0.55	0.7	250	1144.35	221.462	0.71674	0.81844	2e-05	6e-05	0.8736
3	cohort	0.2	0.55	0.7	250	1153.32	226.247	0.64382	0.76294	0.00022	0.00028	0.8275
3	concurrent	0.35	0.55	0.7	250	1149.36	222.934	0.684	0.80164	0	0	0.86196
3	cohort	0.35	0.55	0.7	250	1153.3	226.181	0.64624	0.76198	0.00014	0.00016	0.83
